# Supplementary material for: Characterization of Dissolved Organic Matter in Solar Ponds by Elemental Analysis, Infrared Spectroscopy, Nuclear Magnetic Resonance and Pyrolysis–GC–MS
Source: Int J Environ Res Public Health. 2022 Jul 25;19(15):9067. doi: 10.3390/ijerph19159067 (PMC9331927; doi:10.3390/ijerph19159067)
Supplement: Supplementary file 1 [file ijerph-19-09067-s001.zip]

Archive with 1 entries (1 files):
- ijerph-1806067-supplementary.pdf
